# Supplementary material for: Stable composition of gut microbiome in the Asian ladybeetle Coccinella septempunctata reared on natural and artificial diets
Source: Sci Rep. 2024 Jan 2;14:71. doi: 10.1038/s41598-023-49885-6 (PMC10761721; doi:10.1038/s41598-023-49885-6)
Supplement: Supplementary file 1 — Supplementary Table 1. [file 41598_2023_49885_MOESM1_ESM.xls]

## Sheet:  Relative abundance of genus  o
Table S1 Relative abundance of genera of bacteria in gut of adult of C. septempunctata
OTU ID	ArF	ArM	ApF	ApM
Acinetobacter	0	0	0.000361402	0.000180701
Asinibacterium	0.000180701	0.000180701	0.000180701	0.000180701
Bacillus	0	0	0	0.000180701
Bauldia	0.000361402	0	0	0.000180701
Bradyrhizobium	0.0486086	0.0301771	0.064691	0.0410192
Brevibacterium	0.000180701	0	0	0
Brevundimonas	0	0.000180701	0	0
Buchnera	0	0	0.000361402	0
Burkholderia-Caballeronia-Paraburkholderia	0.0487893	0.138778	0.0657752	0.0715576
Carnimonas	0.000180701	0	0.00126491	0.00271052
Chitinophaga	0.0101193	0.0263824	0.0137333	0.00451753
Corticicoccus	0.000180701	0	0	0
Dechloromonas	0.000180701	0	0	0
Defluviimonas	0	0	0.000180701	0
Duganella	0	0	0.000180701	0
Enterobacter	0.000180701	0	0	0
Erwinia	0.000180701	0.00126491	0	0
Escherichia-Shigella	0	0	0.000180701	0
Fusobacterium	0.000180701	0	0	0
Hydrotalea	0.00704734	0.00343332	0.00108421	0.00578244
Klebsiella	0	0.000180701	0	0
Kocuria	0.000180701	0	0	0
Labrys	0.000722804	0.00126491	0.00108421	0.000361402
Meiothermus	0.000903506	0.000542103	0.00126491	0.00307192
Mesorhizobium	0.0184315	0.0149982	0.0213227	0.0135526
Methylobacterium-Methylorubrum	0.000180701	0	0	0
Methylocapsa	0.00252982	0.00469823	0.00325262	0.00361402
Methylovirgula	0.0941453	0.100289	0.111312	0.0746296
Microbacterium	0.0106614	0.0321648	0.0108421	0.00307192
Mobilicoccus	0	0	0.000180701	0
Muriicola	0	0	0	0.000180701
Mycobacterium	0.0126491	0.0180701	0.0149982	0.0177087
Nordella	0.000180701	0	0.000361402	0.000180701
Paenarthrobacter	0.000180701	0	0	0
Pantoea	0	0	0.00343332	0
Phyllobacterium	0.0131912	0.0276473	0.029635	0.00722804
Pseudolabrys	0.00126491	0.000722804	0.00144561	0.000722804
Pseudonocardia	0	0.000180701	0.000180701	0.000180701
Ralstonia	0.000722804	0.000180701	0.000180701	0.000180701
Reyranella	0.000180701	0.000180701	0	0.000361402
Rhodanobacter	0.707264	0.566679	0.632273	0.718106
Rosenbergiella	0	0.000180701	0.000361402	0
Ruminococcus	0	0.000180701	0	0
Serratia	0	0.000180701	0.00234911	0
Sphingomonas	0	0	0.000180701	0
Staphylococcus	0.00271052	0.000180701	0.00162631	0.000722804
Streptomyces	0	0	0	0.00108421
Sva0081 sediment group	0	0.000180701	0	0
Sva0996 marine group	0	0	0.000180701	0
Thermodesulfovibrionia_norank	0	0	0.000180701	0
Variovorax	0.000180701	0	0	0
Vibrionimonas	0.0135526	0.0289122	0.0115649	0.0276473
Xanthobacteraceae_uncultured	0.00379472	0.00198771	0.00379472	0.00108421
