# Supplementary material for: Stable composition of gut microbiome in the Asian ladybeetle Coccinella septempunctata reared on natural and artificial diets
Source: Sci Rep. 2024 Jan 2;14:71. doi: 10.1038/s41598-023-49885-6 (PMC10761721; doi:10.1038/s41598-023-49885-6)
Supplement: Supplementary file 2 — Supplementary Table 2. [file 41598_2023_49885_MOESM2_ESM.xls]

## Sheet:  Relative abundance of phyla  o
Table S2 Relative abundance of phyla of bacteria in gut of adult of C. septempunctata.
OTU ID	RC-15	RX-15	YC-15	YX-15
Actinobacteriota	0.0238525	0.0504156	0.0263824	0.0220455
Bacteroidota	0.0308999	0.0589086	0.0265631	0.0383086
Deinococcota	0.000903506	0.000542103	0.00126491	0.00307192
Desulfobacterota	0	0.000180701	0	0
Firmicutes	0.00289122	0.000361402	0.00162631	0.000903506
Fusobacteriota	0.000180701	0	0	0
Nitrospirota	0	0	0.000180701	0
Proteobacteria	0.941272	0.889592	0.943983	0.93567
